# Supplementary material for: Flavour Volatiles of Fermented Vegetable and Fruit Substrates: A Review
Source: Molecules. 2023 Apr 4;28(7):3236. doi: 10.3390/molecules28073236 (PMC10096934; doi:10.3390/molecules28073236)
Supplement: Supplementary file 1 [file molecules-28-03236-s001.zip]

Archive with 1 entries (1 files):
- molecules-2212445-supplementary.pdf
